# Supplementary material for: Bromalites from the Upper Triassic Polzberg section (Austria); insights into trophic interactions and food chains of the Polzberg palaeobiota
Source: Sci Rep. 2020 Nov 25;10:20545. doi: 10.1038/s41598-020-77017-x (PMC7689505; doi:10.1038/s41598-020-77017-x)
Supplement: Supplementary file 2 — Supplementary Information 2. [file 41598_2020_77017_MOESM2_ESM.xlsx]

## Sheet: Arkusz1
Host Rock
No.		Ref. Code	Mineral Name	Chemical Formula	Score	SemiQuant [%]
1		01-087-2096	Quartz	Si O2	66	34.5
2		04-007-2613	Pyrite	Fe S2	49	2.5
3		01-089-6426	Albite	Na ( Al Si3 O8 )	33	13.5
4		04-013-2116	Calcite	Ca0.936 Mg0.064 ( C O3 )	31	12.5
5		98-002-8098	Clinochlore	H8 Al2.651 Fe1.686 Mg2.96 O18 Si2.622	23	7.5
6		01-087-0691	Muscovite	( K0.94 Na0.06 ) ( Mg0.08 Al1.75 Fe0.15 Mn0.02 ) ( Al0.92 Si3.08 ) O10 ( O H )2	26	8
7		98-005-7001	Illite	H3 Al4 K1 O12 Si2	22	18.5
8		98-001-2020	Dolomite	C2 Ca1 Mg1 O6	14	2.5
9		98-001-7136	Kaolinite	H4 Al2 O9 Si2	11	0.5
						100
Coprolite
No.		Ref. Code	Mineral Name	Chemical Formula	Score	SemiQuant [%]
1		01-073-9696	Carbonate-fluorapatite	Ca9.55 ( P O4 )4.96 F1.96 ( C O3 )1.283	70	53
2		01-089-1305	Calcite	( Mg0.06 Ca0.94 ) ( C O3 )	59	41.5
3		01-087-2096	Quartz	Si O2	22	2
4		98-002-8098	Clinochlore	H8 Al2.651 Fe1.686 Mg2.96 O18 Si2.622	11	1
5		98-005-7001	Illite	H3 Al4 K1 O12 Si2	10	2.5
						100
